# Supplementary material for: Antiviral RNAi Response in Culex quinquefasciatus-Derived HSU Cells
Source: Viruses. 2023 Feb 4;15(2):436. doi: 10.3390/v15020436 (PMC9968050; doi:10.3390/v15020436)
Supplement: Supplementary file 1 [file viruses-15-00436-s001.zip]

Archive with 1 entries (1 files):
- viruses-2069972-supplementary.pdf
